# Supplementary material for: Wrinkled Photonic Elastomers with Dynamic Structural Color Patterns for Multilevel Optical Anti-Counterfeiting
Source: Gels. 2026 Apr 23;12(5):356. doi: 10.3390/gels12050356 (PMC13205629; doi:10.3390/gels12050356)
Supplement: Supplementary file 1 [file gels-12-00356-s001.zip]

Archive with 1 entries (1 files):
- gels-4246758-supplementary.pdf
